# Supplementary material for: Polyamine Oxidase Triggers H2O2-Mediated Spermidine Improved Oxidative Stress Tolerance of Tomato Seedlings Subjected to Saline-Alkaline Stress
Source: Int J Mol Sci. 2022 Jan 30;23(3):1625. doi: 10.3390/ijms23031625 (PMC8836047; doi:10.3390/ijms23031625)
Supplement: Supplementary file 1 [file ijms-23-01625-s001.zip]

Archive with 1 entries (1 files):
- ijms-1540263-supplementary.pdf
